# Supplementary material for: Evaluation of a Brief Sleep Intervention Designed to Improve the Sleep, Mood, and Cognitive Performance of Esports Athletes
Source: Int J Environ Res Public Health. 2022 Mar 31;19(7):4146. doi: 10.3390/ijerph19074146 (PMC8998799; doi:10.3390/ijerph19074146)
Supplement: Supplementary file 1 [file ijerph-19-04146-s001.zip]

Archive with 1 entries (1 files):
- ijerph-1612745-SI.pdf
